# Supplementary material for: Effects of emerging SARS-CoV-2 on total and cause-specific maternal mortality: A natural experiment in Chile during the peak of the outbreak, 2020–2021
Source: PLOS Glob Public Health. 2024 Jul 11;4(7):e0002882. doi: 10.1371/journal.pgph.0002882 (PMC11238951; doi:10.1371/journal.pgph.0002882)
Supplement: S1 Data — (XLSX) [file pgph.0002882.s002.xlsx]

## Sheet: Database
Year	Mdeath total	Mdeath total direct	Mdeath total indirect	Mdeath indirect respiratory causes	Mdeath indirect non-respiratory causes	Mdeath indirect non-respiratory infectious causes	Mdeath indirect non-infectious causes	MMR total	MMR total direct	MMR total indirect	MMR indirect respiratory causes	MMR indirect non-respiratory causes	MMR indirect non-respiratory infectious causes	MMR indirect non-infectious causes
1997	61	53	8	0	8	2	6	22.9761	20.3878	3.01326	1	3.01326	7.69352	2.25995
1998	55	49	6	1	5	1	4	21.0082	19.0584	2.29181	3.88946	1.90984	3.88946	1.52787
1999	60	45	15	1	14	4	10	23.6131	17.9516	5.90328	3.98924	5.50973	15.957	3.93552
2000	49	41	8	2	6	1	5	19.4325	16.4729	3.17265	8.03558	2.37949	4.01779	1.98291
2001	45	34	11	0	11	5	6	18.0977	13.8146	4.42387	1	4.42387	20.3156	2.41302
2002	43	34	9	0	9	1	8	17.8403	14.2271	3.73402	1	3.73402	4.18443	3.31913
2003	30	23	7	0	7	0	7	12.6999	9.80869	2.9633	1	2.9633	1	2.9633
2004	42	26	16	2	14	1	13	18.0577	11.2871	6.87912	8.68236	6.01923	4.34118	5.58928
2005	45	28	17	2	15	0	15	19.3889	12.1301	7.32468	8.66435	6.46295	1	6.46295
2006	47	29	18	0	18	1	17	20.1627	12.5333	7.72188	1	7.72188	4.32184	7.29288
2007	44	32	12	0	12	0	12	18.1778	13.3018	4.95757	1	4.95757	1	4.95757
2008	41	30	11	1	10	0	10	16.5079	12.1664	4.42895	4.05546	4.02632	1	4.02632
2009	50	31	19	3	16	1	15	19.7181	12.2899	7.49288	11.8934	6.3098	3.96448	5.91543
2010	45	29	16	1	15	0	15	17.9141	11.5702	6.36945	3.98974	5.97136	1	5.97136
2011	40	28	12	0	12	2	10	16.0721	11.3196	4.82162	1	4.82162	8.08545	4.01802
2012	42	26	16	0	16	1	15	17.2231	10.6717	6.5612	1	6.5612	4.1045	6.15112
2013	37	21	16	2	14	2	12	15.235	8.67751	6.5881	8.26429	5.76459	8.26429	4.94108
2014	34	20	14	0	14	2	12	13.4817	7.96822	5.55128	1	5.55128	7.96822	4.75824
2015	38	26	12	0	12	0	12	15.4845	10.6266	4.88986	1	4.88986	1	4.88986
2016	21	17	4	0	4	1	3	9.02775	7.33552	1.71957	1	1.71957	4.31501	1.28968
2017	38	27	11	0	11	0	11	17.3125	12.3183	5.01153	1	5.01153	1	5.01153
2018	30	20	10	0	10	1	9	13.5082	9.01994	4.50272	1	4.50272	4.50997	4.05245
2019	23	16	7	0	7	0	7	10.9309	7.61223	3.32679	1	3.32679	1	3.32679
2020	43	21	22	2	20	7	13	18.8761	9.21857	9.65755	8.77959	8.77959	30.7286	5.70674
2021	35	18	17	0	17	12	5	15.3661	7.90254	7.46351	1	7.46351	52.6836	2.19515

## Sheet: Codebook
Label	Definition
Year	Refers to the specific calendar year for which data or statistics are being reported.
Mdeath total	The overall number of maternal deaths occurring during a year period for the chilean population. Includes both direct and indirect maternal deaths.
Mdeath total direct	Number of maternal death caused directly by obstetric complications during pregnancy, childbirth, or the postpartum period.
Mdeath total indirect	Number of maternal deaths resulting from underlying health conditions or pre-existing diseases aggravated by pregnancy.
Mdeath indirect respiratory causes	Number of maternal deaths pecifically focuses on maternal deaths resulting from respiratory conditions (e.g., pneumonia, influenza) during pregnancy or postpartum.
Mdeath indirect non-respiratory causes	Number of maternal death related to non-respiratory health issues (e.g., cardiovascular diseases, renal disorders) that are exacerbated by pregnancy.
Mdeath indirect non-respiratory infectious causes	Number of maternal deaths caused by infectious diseases (other than respiratory infections) during the maternal period.
Mdeath indirect noninfectious causes	Number of maternal deaths due to indirect noninfectious causes.
MMR total	Maternal Mortality Ratio (MMR) of the overall maternal deaths occurring during a year period for the chilean population. It represents the number of maternal deaths per 100,000 live births during a specific time period.
MMR total direct	MMR of direct causes of deaths.
MMR total indirect	MMR of indirect causes of deaths.
MMR indirect respiratory causes*	MMR of indirect respiratoy causes of deaths per 1,000,000 live births during a specific time period.
MMR indirect non-respiratory causes	MMR of indirect non-respiratory causes of deaths.
MMR indirect non-respiratory infectious causes*	MMR of indirect non-respisatory infectious causes of deaths per 1,000,000 live births during a specific time period.
MMR indirect non-infectious causes	MMR of indirect noninfectious causes of deaths.
